# Supplementary material for: Adherence to Compression Garments in Lymphedema Patients: A Cross-Sectional Study
Source: Medicina (Kaunas). 2025 Apr 8;61(4):685. doi: 10.3390/medicina61040685 (PMC12028548; doi:10.3390/medicina61040685)
Supplement: Supplementary file 1 [file medicina-61-00685-s001.zip]

Archive with 1 entries (1 files):
- medicina-3527205-supplementary.pdf
